# Supplementary material for: Identification of sialylated glycoproteins from metabolically oligosaccharide engineered pancreatic cells
Source: Clin Proteomics. 2015 Apr 11;12(1):11. doi: 10.1186/s12014-015-9083-8 (PMC4434541; doi:10.1186/s12014-015-9083-8)
Supplement: Additional file 1: Table S1. — Information of 38 lectins used in lectin microarray. [file 12014_2015_9083_MOESM1_ESM.xls]

## Sheet: Sheet1
Table S1. Information of 38 lectins used in lectin microarray
Lectin	Full Name	Source	Specificity *
AAL	Aleuria aurantia	Vector Lab	Fucα1-6GlcNAc, Fucα1-3(Galβ1-4)GlcNAc
ABA	Agaricus bisporus	EY lab	Galβ1-3GalNAc
BPL	Bauhinia purpurea	Vector Lab	Galβ1-3GalNAc, GalNAc
BSL-I	Bandeiraea simplicifolia I	Vector Lab
BSL-II	Bandeiraea simplicifolia II	Vector Lab
Calsepa	Calystegia sepium	EY lab	Man, maltose
ConA	Canavalia ensiformis	Vector Lab	High-Man, Mana1-6(Mana1-3)Man
DBA	Dolichos biflorus	Vector Lab	Blood group A antigen, GalNAca1-3GalNAc
DSA	Datura stramonium	EY lab	(GlcNAcβ1-4)n, Galβ1-4GlcNAc
ECA	Erythrina cristagalli	Vector Lab	Galβ1-4GlcNAc (Terminal)
GNA	Galanthus nivalis	Vector Lab	High-Man, Manα1-3Man
GSL-I B4	Griffonia Simplicifolia -TB4	Vector Lab	α-Linked Gal
HHL	Hippeastrum Hybrid	Vector Lab	High-Man, Manα1-3Man, Manα1-6Man
Jacalin	Artocarpas integliforia	EY lab	Galβ1-3GalNAc, GalNAc
LcHA	Lens culinaris	EY lab	Manα, Glcα, GlcNAc
LTL	Lotus tetragonolobus	EY lab	Fucα1-3(Galb1-4)GlcNAc, Fucα1-2Galβ1-4GlcNAc
MAA	Maackia amurensis	EY lab	Neu5Acα2-3Gal
MNA-G	Morus nigra G	EY lab	Man
MPA	Maclura pomifera	EY lab	Galβ1-3GalNAc, GalNAc
NPA	Narcissus pseudonarcissus	EY lab	High-Man, Manα1-6Man
PHA-E	Phaseolus vulgaris E	Vector Lab	Complex-type N-glycans with outer Gal and bisecting GlcNAc
PHA-L	Phaseolus vulgaris L	Vector Lab	Tri/tetra-antennary complex-type N-glycan
PNA	Arachis hypogaea	Vector Lab	Galβ1-3GalNAc
PSA	Pisum sativum	Vector Lab	Fucα1-6GlcNAc, a-D-Glc, a-D-Man
PTL-I	Psophocarpus tetragonolobus	Vector Lab	α-Linked terminal GalNAc
PWM, PWA	Phytolacca americana	EY lab	(GlcNAca1-4)n
RCA120	Ricinus communis	Vector Lab	Galb1-4GlcNAc
SBA	Glycine max	Vector Lab	α- or β-Linked terminal GalNAc, GalNAca1-3Gal
SJA	Sophora japonica	Vector Lab	GalNAcβ,carbohydrate structures terminating in N-acetylgalactosamine and galactose residues
SNA I	Sambucus nigra	EY lab	Siaα2-6Gal/GalNAc
SSA	Sambucus sieboldiana	EY lab	Siaα2-6Gal/GalNAc
STA	Solanum tuberosum	EY lab	GlcNAc oligomers, oligosaccharide containing GlcNAc and MurNAc
S-WGA	Succinylated Triticum aestivum	Vector Lab	oligosaccharides containing terminal N-acetylglucosamine or chitobiose
UDA	Urtica dioica	EY lab	GlcNAcβ1-4GlcNAc, Mixture of Man5 to Man9
UEA	Ulex europaeus	Vector Lab	Fuc1-2Galβ1-4GlcNAc
VVA	Vicia villosa	Vector Lab	α-Linked terminal GalNAc, GalNAcα1-3Gal
WFA	Wisteria floribunda	EY lab	GalNAcβ1-4GlcNAc, Galβ1-3(-6)GalNAc
WGA	Triticum aestivum	Vector Lab	Chitin oligomers, NeuAc
* Reference:	1. Lectin frontier Database; http://riodb.ibase.aist.go.jp/rcmg/glycodb/LectinSearch
	2. Hirabayashi J, Kuno A, Tateno H. Lectin-based structural glycomics: a practical approach to complex glycans. Electrophoresis. 2011 May;32(10):1118-28.
	3. Fry SA, Afrough B, Lomax-Browne HJ, Timms JF, Velentzis LS, Leathem AJ. Lectin microarray profiling of metastatic breast cancers. Glycobiology. 2011;21(8):1060-70. Epub 2011/04/22.
