# Supplementary material for: Identification of sialylated glycoproteins from metabolically oligosaccharide engineered pancreatic cells
Source: Clin Proteomics. 2015 Apr 11;12(1):11. doi: 10.1186/s12014-015-9083-8 (PMC4434541; doi:10.1186/s12014-015-9083-8)
Supplement: Additional file 2: Table S2. — Identification of N-glycosite-containing sialoglycopeptides using LC-MS/MS. [file 12014_2015_9083_MOESM2_ESM.xls]

## Sheet: Sheet1
Table S2. Identification of N-glycosite-containing sialoglycopeptides using LC-MS/MS.
								# Publications
Sequence	Protein Group Accessions	Protein name	Gene symbol	Charge	m/z [Da]	RT [min]	Exp Value	Cancer	Pancreatic Cancer
LNPTVTYGnDSFSAK	167466198	intercellular adhesion molecule 1	ICAM1	2	807.887	32.58	6.13575e-06	383	15
VnVTVEDER	296010912	tissue factor	CD142	2	531.259	15.85	2.87107e-05	619	40
IISnAScTTNcLAPLAK	7669492	glyceraldehyde-3-phosphate dehydrogenase	GAPD	2	917.463	55.02	8.43981e-09	224	6
GSLSYLnVTR	4503143	cathepsin D	CTSD	2	555.793	34.64	4.02874e-05	845	13
IKLDnYSTQELGK	4505467	5'-nucleotidase isoform 1	NT5E	2	755.394	29.84	1.85568e-07	122	11
LDnYSTQELGK	4505467	5'-nucleotidase isoform 1	NT5E	2	634.803	21.27	0.000126209	122	11
GFQWVTGDNnTSYSR	4507483	thrombomodulin	THBD	2	866.882	39.64	6.5257e-06	95	4
GFQWVTGDnNTSYSR	4507483	thrombomodulin	THBD	2	866.882	39.64	6.5257e-06	95	4
ESWGQESNAGnQTVVR	9845238	UDP-GlcNAc:betaGal beta-1,3-N-acetylglucosaminyltransferase 2	B3GNT2	2	881.904	39.88	3.41386e-06	32	2
ISSLQTTEKnDTVAGQGER	223468595	integrin alpha-V	Itgav	3	679.002	30.47	0.00131952	165	3
DVncSVmGPQEK	20150648	Chain A,Human Dipeptidyl Peptidase I (Cathepsin C)	CTSC	2	690.793	22.9268	0.000430811	8	2
DTcTQEcSYFnITK	19743823	integrin beta-1	Itgb1	2	884.363	37.97	7.985e-07	32	1
KEnSSEIcSNNGEcVcGQcVcR	19743823	integrin beta-1	Itgb1	3	883.346	17.92	0.000585731	32	1
NPcTSEQncTSPFSYK	19743823	integrin beta-1	Itgb1	2	960.892	27.58	1.45883e-09	32	1
LRNPcTSEQncTSPFSYK	19743823	integrin beta-1	Itgb1	3	730.658	27.77	2.31932e-06	32	1
ScGEcIQAGPNcGWcTnSTFLQEGmPTSAR	19743823	integrin beta-1	Itgb1	3	1131.79	46.75	3.50776e-06	32	1
AVLVNnITTGER	29550838	Golgi membrane protein 1	GOLM1	2	644.35	28.71	0.00255988	3	0
GnSTHGcSSEETFLIDcR	53829379	urokinase plasminogen activator surface receptor	PLAUR	3	690.955	33.02	6.22121e-05	48	2
TVNSLnVSANENR	94962177	activated leukocyte cell adhesion molecule variant 1	Alcam	2	709.847	31.1628	0.00207723	36	1
nGTGVLILSPTR	38327634	ATP-dependent RNA helicase DDX18	DDX18	2	614.848	61.99	0.000989074	1	0
SGTTNTVAAYnLTWK	51247095	Chain T, Tissue Factor-Factor Viia Complex		2	814.404	61.2809	1.88725e-05	7	0
InATDADEPNTLNSK	116534898	desmoglein-2	DSG2	2	802.376	18.4	3.52677e-09	16	1
EAGnHTSGAGLVQINK	4505061	cation-dependent mannose-6-phosphate receptor	M6PR	3	532.937	32.19	6.6001e-06	1	0
FANEYPnITR	22202611	carboxypeptidase D	cpd	2	613.297	28.23	6.15806e-05	7	0
LLnTTDVYLLPSLNPDGFER	22202611	carboxypeptidase D	cpd	2	1139.58	67.11	0.000330258	7	0
EESPFVGNPGnITGAR	85544358	Chain C, A Minimal Gas6-Axl Complex		2	823.395	54.4321	0.000317617	8	0
TQDEILFSnSTR	227430301	CD109 antigen	CD109	2	706.34	33.27	7.3898e-05	12	0
TASnLTVSVLEAEGVFEK	227430301	CD109 antigen	CD109	2	947.982	62.22	0.000650714	12	0
FVGTPEVnQTTLYQR	4507509	metalloproteinase inhibitor 1	TIMP1	2	877.443	36.59	9.53977e-06	9	0
DFEDLYTPVnGSIVIVR	189458817	transferrin receptor protein 1	TFRC	2	969.497	61.7	1.23058e-06	2	0
KDFEDLYTPVnGSIVIVR	189458817	transferrin receptor protein 1	TFRC	3	689.365	53.64	0.000236191	2	0
VINTncSAVR	4959370	Radical fringe	RFNG	2	567.781	23.12	0.0031	5	0
NnHTASILDR	91199546	CD63 antigen	CD63	3	381.192	15.36	4.38207e-05	3	0
AAIPSALDTnSSK	5031863	galectin-3-binding protein	LGALS3BP	2	638.325	22.94	4.16198e-06	8	0
ALGFEnATQALGR	5031863	galectin-3-binding protein	LGALS3BP	2	674.847	42.4	1.55152e-06	8	0
GLnLTEDTYKPR	5031863	galectin-3-binding protein	LGALS3BP	3	469.909	27.09	3.07264e-05	8	0
TVIRPFYLTnSSGVD	5031863	galectin-3-binding protein	LGALS3BP	2	835.425	48.2	5.00182e-06	8	0
DAGVVcTnETR	5031863	galectin-3-binding protein	LGALS3BP	2	611.773	13.12	0.000802963	8	0
LAFQNmnGSEYFVK	6014587	mesothelin/megakaryocyte potentiating factor	MSLN	2	832.884	60.0097	0.00018174	13	7
HTGPGILSmANAGPNTnGSQFFIcTAK	10863927	peptidyl-prolyl cis-trans isomerase A	PPIAL3	3	936.775	46.28	1.21455e-06	8	1
ScVAVTSAQPQnmSR	149363636	plexin-B2	plxnb2	2	826.872	24.91	8.01273e-05	0	0
FNQcnTTR	157266292	intestinal-type alkaline phosphatase	ALPI	2	521.225	10.6	4.5413e-06	1	0
SEASEGnITVTcR	294660768	MHC class I polypeptide-related sequence A (MICA*00801)	MICA	2	712.82	30.83	1.74459e-06	1	0
AnDSDQGANAEIEYTFHQAPEVVR	27754771	protocadherin-1	PCDH1	3	888.073	44.88	2.4861e-08	1	0
TcNPETFPSSnESR	222831610	choline transporter-like protein 2	SLC44A2	2	813.838	18.15	0.000108343	0	0
LDPTVLDAGELAnR	47419930	chondroitin sulfate proteoglycan 4	cspg4	2	742.885	43.2	0.000238061	5	0
TASVSInQTEPPK	32967311	ephrin type-A receptor 2	EPHA2	2	686.851	32.24	1.78584e-07	4	0
DTnGSQFFITTVK	4758950	peptidyl-prolyl cis-trans isomerase B	ppiB	2	729.86	44.78	4.92343e-06	2	0
EnTSDPSLVIAFGR	112380628	lysosome-associated membrane glycoprotein 1	lamp1	2	753.876	46.94	1.47676e-06	1	0
nmTFDLPSDATVVLnR	112380628	lysosome-associated membrane glycoprotein 1	lamp1	2	905.93	54.86	3.19968e-09	1	0
SScGKEnTSDPSLVIAFGR	112380628	lysosome-associated membrane glycoprotein 1	lamp1	3	675.99	39.61	0.00037127	1	0
SGPKnmTFDLPSDATVVLnR	112380628	lysosome-associated membrane glycoprotein 1	lamp1	3	727.356	48.61	0.000117173	1	0
VASVININPnTTHSTGScR	4504957	lysosome-associated membrane glycoprotein 2	lamp2	3	676.996	25.89	0.00169247	1	0
LnGSNTQcQVVR	38569398	integrin alpha-10	ITGA10	2	688.833	23.17	2.33083e-06	0	0
GEnFTETDVK	4506113	major prion protein	PRNP	2	570.757	18.29	0.000242201	0	0
VLEAVnGTDAR	21536337	myelin protein zero-like protein 2	MPZL2	2	573.294	29.26	4.05808e-06	0	0
TAVncSSDFDAcLITK	187828910	CD59 glycoprotein	CD59	2	901.9	39.16	3.08603e-05	2	0
AQPGTmSnGTETR	10092665	sushi domain-containing protein 2	Susd2	2	683.799	9.65	8.13435e-05	3	0
IIISPEEnVTLTcTAENQLER	68163411	CD166 antigen	Alcam	2	1216.11	54.43	1.17408e-07	1	0
NAIKEGDnITLK	68163411	CD166 antigen	Alcam	3	439.574	19.61	1.22028e-07	1	0
TVNSLnVSAISIPEHDEADEISDENR	68163411	CD166 antigen	Alcam	3	952.444	45.87	4.84685e-08	1	0
EGDnITLK	68163411	CD166 antigen	Alcam	2	445.727	27.98	2.84674e-07	1	0
IVDVnLTSEGK	190194386	transmembrane 9 superfamily member 3	TM9SF3	2	588.311	26.26	2.09238e-06	1	0
NSGLYTcQAnNSASGHSR	180225	carcinoembryonic antigen	CEACAM5	3	642.279	21.6	0.003	2	0
TYnGTNPDAASR	270483821	tetraspanin-3	TSPAN3	2	634.282	11.73	2.25395e-08	0	0
SVNPnDTcLAScVK	7657373	tetraspanin-13	TSPAN13	2	783.35	24.8	9.63256e-06	1	0
SLVTQYLnATGNR	61744483	4F2 cell-surface antigen heavy chain	SLC3A2	2	719.37	46.44	0.000108435	9	0
AGPnGTLFVADAYK	24308201	adipocyte plasma membrane-associated protein	C20orf3	2	712.857	60.21	0.000118161	0	0
STGGAPTFnVTVTK	5542165	Chain A, Human Platelet Profilin Complexed With An L-Pro10- Iodotyrosine Peptide		2	690.854	48.1172	2.35062e-05	0	0
VFGSQnLTTVK	5453832	hypoxia up-regulated protein 1 (ORP150)	hyou1	2	597.821	46.76	0.000188326	0	0
GYYnQSEDGSHTIQR	310125063	HLA class I histocompatibility antigen, A-43 alpha chain-li		3	585.924	16.07	8.71904e-08	0	0
SnDTAASEYK	148728160	receptor-type tyrosine-protein phosphatase eta	PTPRJ	2	543.733	11.29	0.000123607	0	0
TPEQGSnGTDGASQK	148728160	receptor-type tyrosine-protein phosphatase eta	PTPRJ	2	739.325	9.3	3.4831e-09	0	0
LLAnSSmLGEGQVLR	166235138	seizure 6-like protein 2 isoform 3	sez6l2	2	802.92	54.69	6.86493e-06	0	0
IVSPEPGGAVGPnLTcR	166235140	seizure 6-like protein 2 isoform 4	sez6l2	2	862.934	32.71	4.40056e-05	0	0
Lower case represents modification on the amino acid (lower case c represents the carbamidomethylation on C, lower case n in the nXT/S motif represents the formerly glycosylated Asp and deamidated after PNGase F release, and lower case m represents the oxidation on M).
