# Supplementary material for: Identification of sialylated glycoproteins from metabolically oligosaccharide engineered pancreatic cells
Source: Clin Proteomics. 2015 Apr 11;12(1):11. doi: 10.1186/s12014-015-9083-8 (PMC4434541; doi:10.1186/s12014-015-9083-8)
Supplement: Additional file 3: Table S3. — MS/MS annotation for the identified sialoglycopeptides. [file 12014_2015_9083_MOESM3_ESM.xls]

## Sheet: Sheet1
Table S3. MS/MS annotation for the identified sialoglycopeptides.
Sequence	Protein name	Protein Group Accessions	Charge	m/z [Da]	RT [min]	Exp Value
LNPTVTYGnDSFSAK	intercellular adhesion molecule 1	167466198	2	807.887	32.58	6.13575e-06
VnVTVEDER	tissue factor	296010912	2	531.259	15.85	2.87107e-05
IISnAScTTNcLAPLAK	glyceraldehyde-3-phosphate dehydrogenase	7669492	2	917.463	33.05	8.43981e-09
GSLSYLnVTR	cathepsin D	4503143	2	555.793	34.64	4.02874e-05
IKLDnYSTQELGK	5'-nucleotidase isoform 1	4505467	2	755.394	29.84	1.85568e-07
LDnYSTQELGK	5'-nucleotidase isoform 1	4505467	2	634.803	21.27	0.000126209
GFQWVTGDNnTSYSR	thrombomodulin	4507483	2	866.882	39.64	6.5257e-06
ESWGQESNAGnQTVVR	UDP-GlcNAc:betaGal beta-1,3-N-acetylglucosaminyltransferase 2	9845238	2	881.904	39.88	3.41386e-06
ISSLQTTEKnDTVAGQGER	integrin alpha-V	223468595	3	679.002	30.47	0.00131952
DVncSVmGPQEK	Chain A,Human Dipeptidyl Peptidase I (Cathepsin C)	20150648	2	690.793	22.9268	0.000430811
DTcTQEcSYFnITK	integrin beta-1	19743823	2	884.363	37.97	7.985e-07
KEnSSEIcSNNGEcVcGQcVcR	integrin beta-1	19743823	3	883.346	17.92	0.000585731
NPcTSEQncTSPFSYK	integrin beta-1	19743823	2	960.892	27.58	1.45883e-09
LRNPcTSEQncTSPFSYK	integrin beta-1	19743823	3	730.658	27.77	2.31932e-06
ScGEcIQAGPNcGWcTnSTFLQEGmPTSAR	integrin beta-1	19743823	3	1131.79	46.75	3.50776e-06
AVLVNnITTGER	Golgi membrane protein 1	29550838	2	644.35	28.71	0.00255988
GnSTHGcSSEETFLIDcR	urokinase plasminogen activator surface receptor	53829379	3	690.955	33.02	6.22121e-05
TVNSLnVSANENR	activated leukocyte cell adhesion molecule variant 1	94962177	2	709.847	31.1628	0.00207723
nGTGVLILSPTR	ATP-dependent RNA helicase DDX18	38327634	2	614.848	61.99	0.000989074
SGTTNTVAAYnLTWK	Chain T, Tissue Factor-Factor Viia Complex	51247095	2	814.404	61.2809	1.88725e-05
InATDADEPNTLNSK	desmoglein-2	116534898	2	802.376	18.4	3.52677e-09
EAGnHTSGAGLVQINK	cation-dependent mannose-6-phosphate receptor	4505061	3	532.937	32.19	6.6001e-06
FANEYPnITR	carboxypeptidase D	22202611	2	613.297	28.23	6.15806e-05
LLnTTDVYLLPSLNPDGFER	carboxypeptidase D	22202611	2	1139.58	67.11	0.000330258
FANEYPNITR	carboxypeptidase D	22202611	2	613.296	45.23	0.000330258
EESPFVGNPGnITGAR	Chain C, A Minimal Gas6-Axl Complex	85544358	2	823.395	54.4321	0.000317617
TQDEILFSnSTR	CD109 antigen	227430301	2	706.34	33.27	7.3898e-05
TASnLTVSVLEAEGVFEK	CD109 antigen	227430301	2	947.982	62.22	0.000650714
FVGTPEVnQTTLYQR	metalloproteinase inhibitor 1	4507509	2	877.443	36.59	9.53977e-06
DFEDLYTPVnGSIVIVR	transferrin receptor protein 1	189458817	2	969.497	61.7	1.23058e-06
KDFEDLYTPVnGSIVIVR	transferrin receptor protein 1	189458817	3	689.365	53.64	0.000236191
VINTncSAVR	Radical fringe	4959370	2	567.781	23.12	0.0031
NnHTASILDR	CD63 antigen	91199546	3	381.192	15.36	4.38207e-05
AAIPSALDTnSSK	galectin-3-binding protein	5031863	2	638.325	22.94	4.16198e-06
ALGFEnATQALGR	galectin-3-binding protein	5031863	2	674.847	42.4	1.55152e-06
GLnLTEDTYKPR	galectin-3-binding protein	5031863	3	469.909	27.09	3.07264e-05
TVIRPFYLTnSSGVD	galectin-3-binding protein	5031863	2	835.425	48.2	5.00182e-06
DAGVVcTnETR	galectin-3-binding protein	5031863	2	611.773	13.12	0.000802963
LAFQNmnGSEYFVK	mesothelin/megakaryocyte potentiating factor	6014587	2	832.884	60.0097	0.00018174
HTGPGILSmANAGPNTnGSQFFIcTAK	peptidyl-prolyl cis-trans isomerase A	10863927	3	936.775	46.28	1.21455e-06
ScVAVTSAQPQnmSR	plexin-B2	149363636	2	826.872	24.91	8.01273e-05
FNQcnTTR	intestinal-type alkaline phosphatase	157266292	2	521.225	10.6	4.5413e-06
SEASEGnITVTcR	MHC class I polypeptide-related sequence A (MICA*00801)	294660768	2	712.82	30.83	1.74459e-06
AnDSDQGANAEIEYTFHQAPEVVR	protocadherin-1	27754771	3	888.073	44.88	2.4861e-08
TcNPETFPSSnESR	choline transporter-like protein 2	222831610	2	813.838	18.15	0.000108343
LDPTVLDAGELAnR	chondroitin sulfate proteoglycan 4	47419930	2	742.885	43.2	0.000238061
TASVSInQTEPPK	ephrin type-A receptor 2	32967311	2	686.851	32.24	1.78584e-07
DTnGSQFFITTVK	peptidyl-prolyl cis-trans isomerase B	4758950	2	729.86	44.78	4.92343e-06
EnTSDPSLVIAFGR	lysosome-associated membrane glycoprotein 1	112380628	2	753.876	46.94	1.47676e-06
nmTFDLPSDATVVLnR	lysosome-associated membrane glycoprotein 1	112380628	2	905.93	54.86	3.19968e-09
SScGKEnTSDPSLVIAFGR	lysosome-associated membrane glycoprotein 1	112380628	3	675.99	39.61	0.00037127
SGPKnmTFDLPSDATVVLnR	lysosome-associated membrane glycoprotein 1	112380628	3	727.356	48.61	0.000117173
VASVININPnTTHSTGScR	lysosome-associated membrane glycoprotein 2	4504957	3	676.996	25.89	0.00169247
LnGSNTQcQVVR	integrin alpha-10	38569398	2	688.833	23.17	2.33083e-06
GEnFTETDVK	major prion protein	4506113	2	570.757	18.29	0.000242201
VLEAVnGTDAR	myelin protein zero-like protein 2	21536337	2	573.294	29.26	4.05808e-06
TAVncSSDFDAcLITK	CD59 glycoprotein	187828910	2	901.9	39.16	3.08603e-05
AQPGTmSnGTETR	sushi domain-containing protein 2	10092665	2	683.799	9.65	8.13435e-05
IIISPEEnVTLTcTAENQLER	CD166 antigen	68163411	2	1216.11	54.43	1.17408e-07
NAIKEGDnITLK	CD166 antigen	68163411	3	439.574	19.61	1.22028e-07
TVNSLnVSAISIPEHDEADEISDENR	CD166 antigen	68163411	3	952.444	45.87	4.84685e-08
EGDnITLK	CD166 antigen	68163411	2	445.727	27.98	2.84674e-07
IVDVnLTSEGK	transmembrane 9 superfamily member 3	190194386	2	588.311	26.26	2.09238e-06
NSGLYTcQAnNSASGHSR	carcinoembryonic antigen	180225	3	642.279	21.6	0.003
TYnGTNPDAASR	tetraspanin-3	270483821	2	634.282	11.73	2.25395e-08
SVNPnDTcLAScVK	tetraspanin-13	7657373	2	783.35	24.8	9.63256e-06
SLVTQYLnATGNR	4F2 cell-surface antigen heavy chain	61744483	2	719.37	46.44	0.000108435
AGPnGTLFVADAYK	adipocyte plasma membrane-associated protein	24308201	2	712.857	60.21	0.000118161
STGGAPTFnVTVTK	Chain A, Human Platelet Profilin Complexed With An L-Pro10- Iodotyrosine Peptide	5542165	2	690.854	48.1172	2.35062e-05
VFGSQnLTTVK	hypoxia up-regulated protein 1	5453832	2	597.821	46.76	0.000188326
GYYnQSEDGSHTIQR	HLA class I histocompatibility antigen, A-43 alpha chain-li	310125063	3	585.924	16.07	8.71904e-08
SnDTAASEYK	receptor-type tyrosine-protein phosphatase eta	148728160	2	543.733	11.29	0.000123607
TPEQGSnGTDGASQK	receptor-type tyrosine-protein phosphatase eta	148728160	2	739.325	9.3	3.4831e-09
LLAnSSmLGEGQVLR	seizure 6-like protein 2 isoform 3	166235138	2	802.92	54.69	6.86493e-06
IVSPEPGGAVGPnLTcR	seizure 6-like protein 2 isoform 4	166235140	2	862.934	32.71	4.40056e-05
Lower case represents modification on the amino acid (lower case c represents the carbamidomethylation on C, lower case n in the nXT/S motif represents the formerly glycosylated Asp and deamidated after PNGase F release, and lower case m represents the oxidation on M).
